# Supplementary material for: Whole Transcriptome Analysis Identifies the Taxonomic Status of a New Chinese Native Cattle Breed and Reveals Genes Related to Body Size
Source: Front Genet. 2020 Nov 3;11:562855. doi: 10.3389/fgene.2020.562855 (PMC7670488; doi:10.3389/fgene.2020.562855)
Supplement: Supplementary file 1 [file Table_1.XLSX]

## Sheet: Sheet1
Supplementary table1 Summary of sequencing data for each sample
Study_Sample_ID	Origen_sample_ID	Sample	equencing Strategy	Raw Reads Number	Clean Reads Number	Uniquely mapped reads number	Clean Data Rate%	Uniquely Data Rate%
WD1	CL100003512_L02_17_1	A_WD1	SE50	24135411	23972387	21749393	99.3245	90.114
WD2	CL100003512_L02_18_1	A_WD2	SE50	24135914	23973138	21657731	99.3256	89.7324
WD5	CL100003516_L01_19_1	A_WD3	SE50	24135978	23974047	21296350	99.3291	88.2349
WD3	CL100003512_L02_20_1	A_WD4	SE50	24135958	23559979	21009250	97.6136	87.0454
WD6	CL100003516_L01_21_1	B_WD1	SE50	24135708	23981215	21201587	99.3599	87.8432
WD7	CL100003516_L01_22_1	B_WD2	SE50	24135921	23845718	21224780	98.7976	87.9386
WD4	CL100003512_L02_23_1	B_WD3	SE50	24136321	23923191	21568117	99.117	89.3596
WD8	CL100003516_L01_24_1	C_WD1	SE50	24136136	23130906	19360087	95.8352	80.212
DB2	CL100003516_L01_25_1	D_DBS1	SE50	24135473	24079491	21079513	99.7681	87.3383
DB5	CL100003516_L01_29_1	D_DBS2	SE50	24135873	24056846	21245669	99.6726	88.0253
DB6	CL100003516_L01_30_1	D_DBS3	SE50	24135845	24000248	21159886	99.4382	87.67
DB7	CL100003516_L01_31_1	D_DBS4	SE50	24135758	24044046	20814764	99.62	86.2404
DB3	CL100003516_L01_26_1	E_DBS1	SE50	24136044	24028787	20582142	99.5556	85.2755
DB1	CL100003512_L02_27_1	E_DBS2	SE50	24135767	24066421	20805487	99.7127	86.2019
DB4	CL100003516_L01_28_1	E_DBS3	SE50	24135650	23765509	21067609	98.4664	87.2883
Clean Data Rate (%)=Clean Reads Number/Raw Reads Number
