# Supplementary material for: Whole Transcriptome Analysis Identifies the Taxonomic Status of a New Chinese Native Cattle Breed and Reveals Genes Related to Body Size
Source: Front Genet. 2020 Nov 3;11:562855. doi: 10.3389/fgene.2020.562855 (PMC7670488; doi:10.3389/fgene.2020.562855)
Supplement: Supplementary file 2 [file Table_2.XLSX]

## Sheet: up-regulated
supplementary table2: significant changes in transcript abundance between two cattle breeds
Gene	logFC	AveExpr	t	P.Value	adj.P.Val	B
RPL37	2918.44	4010.48	7.04598	1.1107e-05	0.00141657	3.72645
RPL39	1450.07	1733.47	6.81246	1.55836e-05	0.00175855	3.39443
RPS27A	1107.47	1698.79	6.42274	2.78675e-05	0.00228655	2.82242
MYL6	403.751	893.521	6.38245	2.9628e-05	0.00231652	2.76199
RPS15A	1465.06	2092.63	5.92875	5.99737e-05	0.00294106	2.06472
RPL38	740.8	1100.58	5.67036	9.07698e-05	0.00337953	1.65376
FAU	988.77	1743.42	5.5766	0.000105745	0.0035396	1.50215
RPL11	1391.51	2250.58	5.39716	0.000142124	0.00392813	1.20841
GMFG	474.406	765.826	5.35377	0.000152759	0.00400131	1.13668
RPS17	1390.33	2270.44	5.30786	0.000164929	0.00418323	1.06047
ANXA1	1046.84	1317.72	5.08732	0.000239315	0.00489695	0.690208
TMSB4X	2071.74	5105.48	4.75848	0.000422078	0.00630086	0.125638
RPL37A	805.033	1321.7	4.693	0.00047338	0.0066506	0.0115144
LOC788801	589.207	592.674	4.66095	0.000500812	0.00681321	-0.0445251
LOC783680	1968.76	7071.94	4.64839	0.000512018	0.00689651	-0.0665375
RPL23	1321.79	2276.46	4.55158	0.000607586	0.00750943	-0.236748
RPS29	1734.42	2299.1	4.52064	0.000641911	0.00769005	-0.291395
RPL36	888.123	1655.36	4.42609	0.000759831	0.00828124	-0.459049
RPS3	854.076	2559.57	4.25536	0.00103309	0.00979338	-0.764229
RPL3	609.366	1377.4	4.23793	0.00106622	0.00989358	-0.795562
RPS20	1127.75	1942.15	4.21042	0.00112073	0.0101686	-0.845055
RPS11	1815.47	3385.79	4.17304	0.00119946	0.0105276	-0.912429
RPS21	672.606	1091.7	4.16771	0.00121115	0.010567	-0.922047
IFITM1	3970.07	3147.23	4.14727	0.00125706	0.0108006	-0.958956
RPL35	688.703	1382.53	4.10594	0.00135545	0.0112929	-1.03369
RPL27	573.279	1399.25	4.03816	0.00153435	0.0120807	-1.15657
RPL36A	469.636	643.709	4.01798	0.00159218	0.0123255	-1.19323
RPS12	1881.8	3997.11	3.87918	0.00205585	0.0142798	-1.4462
RPL31	1127.06	2332.38	3.8732	0.00207869	0.0143774	-1.45713
RPS15	1018.55	2853.62	3.86778	0.00209962	0.0144194	-1.46703
RPL7A	712.13	1677.63	3.86387	0.00211485	0.0144908	-1.47418
RPS10	1027.72	2726.82	3.84116	0.00220558	0.014866	-1.5157
RPL27A	1430.98	2846.94	3.82659	0.00226589	0.0151181	-1.54237
RPL6	638.54	1706.58	3.77543	0.0024914	0.0160814	-1.63608
OAS1Y	493.554	334.754	3.69207	0.00290924	0.0177768	-1.78907
TMSB10	3430	6892.47	3.64923	0.00315117	0.018562	-1.86781
RPL22	398.83	509.575	3.63189	0.00325487	0.018862	-1.8997
RPS14	644.254	1779.25	3.55682	0.00374538	0.0206993	-2.03786
IFIT2	341.916	422.772	3.53807	0.00387921	0.0211778	-2.07238
C3H1orf162	375.686	402.076	3.52035	0.00401018	0.0216302	-2.10502
RPL19	755.12	2148.42	3.49979	0.00416778	0.0221874	-2.14289
MX1	507.801	479.189	3.35025	0.00552018	0.0267398	-2.41846
RPL14	1002.36	1973.27	3.33582	0.00567226	0.027242	-2.44505
RPLP1	4457.35	10203.4	3.28905	0.00619468	0.028815	-2.53119
RPL10	1141.81	4804.47	3.27816	0.00632305	0.0292457	-2.55123
RPL32	966.934	2317.4	3.27342	0.00637981	0.0294326	-2.55996
RPS25	1026.63	2014.8	3.26014	0.00654158	0.0298496	-2.58441
RNASE6	636.449	882.023	3.21472	0.00712664	0.0316362	-2.66799
S100A11	594.664	1168.95	3.20884	0.00720604	0.031855	-2.67879
RPL21	1128.82	2015.09	3.1988	0.00734389	0.0322154	-2.69726
RPL26	1087.63	1933.16	3.18093	0.0075958	0.033002	-2.73012
RPL30	458.19	1092.61	3.16041	0.00789564	0.033919	-2.76781
RPS9	852.241	2045.52	3.12401	0.00845718	0.0356553	-2.83465
RPS27	2045.5	3230.88	3.12365	0.00846289	0.0356663	-2.8353
JCHAIN	497.516	404.291	3.07997	0.00919032	0.0379494	-2.91541
RPL7	335.214	903.737	3.04961	0.0097323	0.0394447	-2.971
ISG15	1147.66	672.151	3.03673	0.00997187	0.0401083	-2.99457
RPL28	973.339	2219.26	3.0177	0.0103365	0.0409296	-3.02936
LOC100139670	565.694	830.453	3.00833	0.0105209	0.0414188	-3.04648
RPL10A	555.256	1528.71	2.98792	0.0109341	0.0425695	-3.08377
LOC524810	1404.05	1409.49	2.98309	0.0110342	0.0428199	-3.09258
LOC112444847	799.917	943.603	2.90187	0.0128608	0.0475031	-3.2405
RPS24	2069.86	3088.34	2.89483	0.0130327	0.0479446	-3.2533
IFI6	909.449	578.797	2.86667	0.0137429	0.0498766	-3.3044
RPS2	1437.04	4728.81	2.84888	0.0142112	0.0511529	-3.33664
S100A8	2543.32	1879.03	2.84796	0.014236	0.0512115	-3.33831
S100A12	9353.48	7232.82	2.84209	0.0143942	0.0516051	-3.34894
S100A9	3051.15	2426.26	2.83055	0.0147105	0.0523838	-3.36983
RPLP2	623.277	1735.17	2.81187	0.0152366	0.0537256	-3.40359
PPIA	392.33	1084.28	2.7968	0.0156748	0.0547446	-3.4308
RPS8	942.911	2676.25	2.79067	0.0158566	0.0551761	-3.44186
RPLP0	932.63	3561.23	2.77496	0.0163321	0.0564362	-3.47019
RPS16	619.124	2395.48	2.68425	0.0193637	0.0640798	-3.633
UBA52	1410.68	4770.1	2.58168	0.0234586	0.073932	-3.81548
RPL12	469.656	1578.59	2.56446	0.024224	0.0757205	-3.84591
TCN1	377.474	339.301	2.56365	0.0242605	0.0758084	-3.84734
RPS7	641.113	2706.01	2.48746	0.0279543	0.0840397	-3.98127
RPL13A	1009.24	3317.64	2.43817	0.030628	0.0898064	-4.06724
CRIP1	443.214	1362.55	2.43651	0.0307222	0.0900211	-4.07012
RPL9	486.433	1133.27	2.39775	0.0330028	0.0950038	-4.1373
TPT1	2192.55	8416.72	2.36511	0.0350489	0.0993044	-4.19359
SRGN	1886.6	3974.3	2.36236	0.0352263	0.0997256	-4.1983
RPL17	680.406	1573.28	2.31551	0.0383917	0.106461	-4.27856
LOC100847119	576.711	823.75	2.29047	0.0401925	0.110298	-4.32118
IGLL1	718.727	1228.07	2.21455	0.0461566	0.122496	-4.44931
LOC112441499	1124.42	1531.74	2.19106	0.0481662	0.126553	-4.4886
logFC, log fold change; AveExpr,average log2-expression;t,moderated t-statistic;P.Value,raw p-value;adj.P.Val,false discovery rate adjusted (FDR) p-value;B,log-odds that the gene is differentially expressed.

## Sheet: down-regulated
supplementary table3: significant changes in transcript abundance between two cattle breeds
Gene	logFC	AveExpr	t	P.Value	adj.P.Val	B
TAPBP	-336.704	707.398	-13.2674	1.0443e-08	9.38986e-05	10.1881
TGFB1	-389.063	554.864	-8.98119	8.64699e-07	0.000379266	6.18944
ITGB2	-384.703	727.237	-7.65975	4.71376e-06	0.000882995	4.56192
TLN1	-382.894	538.973	-7.26521	8.13378e-06	0.00122373	4.03099
KLF2	-580.984	1260.6	-5.81057	7.24071e-05	0.00311762	1.87798
EEF2	-390.11	1083.64	-5.64576	9.44689e-05	0.00342507	1.61411
PABPC1	-533.666	1078.45	-5.49369	0.000121156	0.00377257	1.36702
AHNAK	-341.036	327.349	-5.21141	0.00019393	0.00447546	0.899386
ETS1	-445.077	501.51	-5.20481	0.0001961	0.0044866	0.888318
COTL1	-2719.98	4583.73	-4.15524	0.00123895	0.0107064	-0.944564
PTPRC	-399.013	808.951	-3.81612	0.00231031	0.0152899	-1.56155
PSAP	-831.247	1549.07	-3.75788	0.00257398	0.0164553	-1.66827
TUBB1	-940.889	759.911	-3.67063	0.00302783	0.0181627	-1.82846
GNAS	-432.97	1093.21	-3.60862	0.00339948	0.0194287	-1.94251
ATP5IF1	-369.576	391.279	-3.59217	0.00350566	0.0198433	-1.97278
ADGRE5	-412.154	947.74	-3.38305	0.00518976	0.025699	-2.35802
MYL9	-637.834	554.491	-3.31579	0.00589025	0.0279263	-2.48194
LOC404103	-867.021	955.336	-3.28682	0.00622068	0.028911	-2.53529
MPIG6B	-768.363	587.406	-3.27739	0.00633228	0.0292734	-2.55266
ZYX	-973.931	1550.67	-3.27514	0.00635924	0.0293753	-2.55681
CD74	-3132.6	8870.33	-2.95985	0.0115287	0.0442298	-3.13497
LAPTM5	-375.787	2466.28	-2.8428	0.0143748	0.0515663	-3.34764
PF4	-1370.85	1513.05	-2.72093	0.0180765	0.0608973	-3.56731
SH3BGRL3	-427.549	1533.04	-2.71072	0.0184262	0.0617744	-3.58562
BOLA-DRB3	-577.859	1599.77	-2.5891	0.0231357	0.0731193	-3.80233
HBB	-4517.2	2901.93	-2.49243	0.0276979	0.0835197	-3.97258
HBA	-8850.83	4481.21	-2.19113	0.0481596	0.126553	-4.48847
logFC, log fold change; AveExpr,average log2-expression;t,moderated t-statistic;P.Value,raw p-value;adj.P.Val,false discovery rate adjusted (FDR) p-value;B,log-odds that the gene is differentially expressed.
