# Supplementary material for: Whole Transcriptome Analysis Identifies the Taxonomic Status of a New Chinese Native Cattle Breed and Reveals Genes Related to Body Size
Source: Front Genet. 2020 Nov 3;11:562855. doi: 10.3389/fgene.2020.562855 (PMC7670488; doi:10.3389/fgene.2020.562855)
Supplement: Supplementary file 4 [file Table_4.XLSX]

## Sheet: G-enrich_CC
ID	Description	GeneRatio	BgRatio	pvalue	p.adjust	qvalue	geneID	Count
GO:0031094	platelet dense tubular network	2/29	11/18511	0.000129205	0.0095612	0.00897637	F2R/ATP2A2	2
GO:0031932	TORC2 complex	1/29	12/18511	0.018644	0.293908	0.275931	PRR5	1
GO:0036038	MKS complex	1/29	13/18511	0.0201824	0.293908	0.275931	TCTN1	1
GO:0032426	stereocilium tip	1/29	15/18511	0.0232523	0.293908	0.275931	ESPNL	1
GO:0038201	TOR complex	1/29	15/18511	0.0232523	0.293908	0.275931	PRR5	1
GO:0031082	BLOC complex	1/29	21/18511	0.0324063	0.293908	0.275931	HPS1	1
GO:0030687	preribosome, large subunit precursor	1/29	24/18511	0.0369521	0.293908	0.275931	MAK16	1
GO:0031941	filamentous actin	1/29	31/18511	0.0474791	0.293908	0.275931	ESPNL	1
