# Supplementary material for: Whole Transcriptome Analysis Identifies the Taxonomic Status of a New Chinese Native Cattle Breed and Reveals Genes Related to Body Size
Source: Front Genet. 2020 Nov 3;11:562855. doi: 10.3389/fgene.2020.562855 (PMC7670488; doi:10.3389/fgene.2020.562855)
Supplement: Supplementary file 5 [file Table_5.XLSX]

## Sheet: Sheet1
supplementary table 5: Original information of 11 cattle breeds got from public data
Study_sample_ID	Origen_sample_ID	Country	City	Age	Gender	Accession	Breed	Sample_molecule	Platform	Data_source
Rashoki1	IRBT-E10-0001	Iran	Marivan	60 months	female	ERS403304	Rashoki	DNA	Illumina	ftp://ftp.ebi.ac.uk/pub/databases/eva/PRJEB6119
Rashoki2	IRBT-E10-0002	Iran	Marivan	54 months	female	ERS403305	Rashoki	DNA	Illumina	ftp://ftp.ebi.ac.uk/pub/databases/eva/PRJEB6119
Rashoki3	IRBT-F10-0003	Iran	Marivan	53 months	female	ERS403306	Rashoki	DNA	Illumina	ftp://ftp.ebi.ac.uk/pub/databases/eva/PRJEB6119
Rashoki4	IRBT-G8-0004	Iran	Divandare	54 months	female	ERS403307	Rashoki	DNA	Illumina	ftp://ftp.ebi.ac.uk/pub/databases/eva/PRJEB6119
Rashoki5	IRBT-G8-0005	Iran	Divandare	60 months	female	ERS403308	Rashoki	DNA	Illumina	ftp://ftp.ebi.ac.uk/pub/databases/eva/PRJEB6119
Rashoki6	IRBT-H9-0006	Iran	Sanandaj	36 months	female	ERS403309	Rashoki	DNA	Illumina	ftp://ftp.ebi.ac.uk/pub/databases/eva/PRJEB6119
Rashoki7	IRBT-H9-0007	Iran	Sanandaj	54 months	female	ERS403310	Rashoki	DNA	Illumina	ftp://ftp.ebi.ac.uk/pub/databases/eva/PRJEB6119
Rashoki8	IRBT-H9-0008	Iran	Sanandaj	96 months	female	ERS403311	Rashoki	DNA	Illumina	ftp://ftp.ebi.ac.uk/pub/databases/eva/PRJEB6119
QC1	SRR882030	China	Yangling	200 to 250 days	unknown	SRX294980	Qinchuan	subcutaneous adipose tissue of five bovine embryos pooled total RNA	Illumina HiSeq 2000	https://www.ncbi.nlm.nih.gov//sra?term=(PRJNA207067)%20NOT%20cluster_dbgap%5BPROP%5D
QC2	SRR882031	China	Yangling	18 to 24 month	male	SRX294981	Qinchuan	subcutaneous adipose tissue of five adult bulls pooled total RNA	Illumina HiSeq 2000	https://www.ncbi.nlm.nih.gov//sra?term=(PRJNA207067)%20NOT%20cluster_dbgap%5BPROP%5D
QC3	SRR882032	China	Yangling	18 to 24 month	female	SRX294982	Qinchuan	subcutaneous adipose tissue of five adult heifers pooled total RNA	Illumina HiSeq 2000	https://www.ncbi.nlm.nih.gov//sra?term=(PRJNA207067)%20NOT%20cluster_dbgap%5BPROP%5D
QC4	SRR882033	China	Yangling	19 to 24 month	steers	SRX294983	Qinchuan	subcutaneous adipose tissue of five adult steers pooled total RNA	Illumina HiSeq 2000	https://www.ncbi.nlm.nih.gov//sra?term=(PRJNA207067)%20NOT%20cluster_dbgap%5BPROP%5D
Nsongora	UGBT-B8-0101	Uganda	KASESE	84 months	female	ERS239084	Nsongora	DNA	Illumina	ftp://ftp.ebi.ac.uk/pub/databases/eva/PRJEB7061
Ankole1	UGBT-B9-0244	Uganda	RUKUNGIRI	96 months	female	ERS239070	Ankole	DNA	Illumina	ftp://ftp.ebi.ac.uk/pub/databases/eva/PRJEB7061
EASZ1	UGBT-C6-0729	Uganda	KABALE	48 months	female	ERS239064	Nkiga	DNA	Illumina	ftp://ftp.ebi.ac.uk/pub/databases/eva/PRJEB7061
Ntoro	UGBT-C7-0124	Uganda	NTOROKO	24 months	female	ERS239065	East African Shorthorn Zebu	DNA	Illumina	ftp://ftp.ebi.ac.uk/pub/databases/eva/PRJEB7061
Nkiga	UGBT-C10-0219	Uganda	KYENJOJO	60 months	female	ERS239085	Ntoro	DNA	Illumina	ftp://ftp.ebi.ac.uk/pub/databases/eva/PRJEB7061
SEAZ1	UGBT-D2-0363	Uganda	YUMBE	108 months	female	ERS239083	Small East African Zebu	DNA	Illumina	ftp://ftp.ebi.ac.uk/pub/databases/eva/PRJEB7061
Ankole2	UGBT-D6-0701	Uganda	HOIMA	36 months	male	ERS239066	Ankole	DNA	Illumina	ftp://ftp.ebi.ac.uk/pub/databases/eva/PRJEB7061
Ankole3	UGBT-D7-0761	Uganda	MUBENDE	96 months	female	ERS239078	Ankole	DNA	Illumina	ftp://ftp.ebi.ac.uk/pub/databases/eva/PRJEB7061
Ankole4	UGBT-D9-0292	Uganda	ISINGIRO	96 months	female	ERS239074	Ankole	DNA	Illumina	ftp://ftp.ebi.ac.uk/pub/databases/eva/PRJEB7061
Ankole5	UGBT-E5-0677	Uganda	MASINDI	12 months	male	ERS239075	Ankole	DNA	Illumina	ftp://ftp.ebi.ac.uk/pub/databases/eva/PRJEB7061
Shorthorn_Zebu1	UGBT-E6-0741	Uganda	MUBENDE	48 months	female	ERS239072	Shorthorn Zebu	DNA	Illumina	ftp://ftp.ebi.ac.uk/pub/databases/eva/PRJEB7061
Nganda	UGBT-E8-0196	Uganda	MASAKA	48 months	female	ERS239086	Nganda	DNA	Illumina	ftp://ftp.ebi.ac.uk/pub/databases/eva/PRJEB7061
Shorthorn_Zebu2	UGBT-F2-0321	Uganda	ADJUMANI	96 months	female	ERS239079	Shorthorn Zebu	DNA	Illumina	ftp://ftp.ebi.ac.uk/pub/databases/eva/PRJEB7061
Ankole6	UGBT-F3-0523	Uganda	GULU	72 months	female	ERS239080	Ankole	DNA	Illumina	ftp://ftp.ebi.ac.uk/pub/databases/eva/PRJEB7061
Ankole_Zebu_cross1	UGBT-F6-0526	Uganda	NAKASONGOLA	60 months	female	ERS239087	Ankole Zebu cross	DNA	Illumina	ftp://ftp.ebi.ac.uk/pub/databases/eva/PRJEB7061
Ankole_Zebu_cross2	UGBT-G2-0446	Uganda	KITGUM	48 months	male	ERS239088	Ankole Zebu cross	DNA	Illumina	ftp://ftp.ebi.ac.uk/pub/databases/eva/PRJEB7061
EASZ2	UGBT-G4-0568	Uganda	Apac	84 months	female	ERS239076	East African Shorthorn Zebu	DNA	Illumina	ftp://ftp.ebi.ac.uk/pub/databases/eva/PRJEB7061
Ankole7	UGBT-G5-0617	Uganda	KABERAMAIDO	84 months	female	ERS239067	Ankole	DNA	Illumina	ftp://ftp.ebi.ac.uk/pub/databases/eva/PRJEB7061
SEAZ2	UGBT-G6-0552	Uganda	NAKASONGOLA	72 months	female	ERS239077	Small East African Zebu	DNA	Illumina	ftp://ftp.ebi.ac.uk/pub/databases/eva/PRJEB7061
Ankole8	UGBT-G7-0034	Uganda	NAJJEMBE	36 months	female	ERS239081	Ankole	DNA	Illumina	ftp://ftp.ebi.ac.uk/pub/databases/eva/PRJEB7061
Shorthorn_Zebu3	UGBT-H2-0430	Uganda	KITGUM	60 months	female	ERS239073	Shorthorn Zebu	DNA	Illumina	ftp://ftp.ebi.ac.uk/pub/databases/eva/PRJEB7061
Shorthorn_Zebu4	UGBT-H5-0632	Uganda	KABERAMAIDO	96 months	female	ERS239082	Shorthorn Zebu	DNA	Illumina	ftp://ftp.ebi.ac.uk/pub/databases/eva/PRJEB7061
Shorthorn_Zebu5	UGBT-I3-0477	Uganda	KOTIDO	60 months	female	ERS239068	Shorthorn Zebu	DNA	Illumina	ftp://ftp.ebi.ac.uk/pub/databases/eva/PRJEB7061
EASZ3	UGBT-I7-0014	Uganda	TORORO	144 months	female	ERS239071	East African Shorthorn Zebu	DNA	Illumina	ftp://ftp.ebi.ac.uk/pub/databases/eva/PRJEB7061
EASZ4	UGBT-J5-0922	Uganda	NAKAPIRIPIRITI	84 months	female	ERS239069	East African Shorthorn Zebu	DNA	Illumina	ftp://ftp.ebi.ac.uk/pub/databases/eva/PRJEB7061
